# Supplementary material for: Clinicopathological Features and Prognosis of Resected Pancreatic Ductal Adenocarcinoma Patients with Claudin-18 Overexpression
Source: J Clin Med. 2023 Aug 19;12(16):5394. doi: 10.3390/jcm12165394 (PMC10455540; doi:10.3390/jcm12165394)
Supplement: Supplementary file 1 [file jcm-12-05394-s001.zip]

Archive with 1 entries (1 files):
- jcm-2484510-supplementary.pdf
